# Supplementary material for: Evaluating single nucleotide polymorphisms in beta - 2 - microglobulin – a theoretical study
Source: Front Immunol. 2025 Sep 2;16:1622416. doi: 10.3389/fimmu.2025.1622416 (PMC12436143; doi:10.3389/fimmu.2025.1622416)
Supplement: Supplementary file 1 [file Table1.xlsx]

## Sheet: output
Original Codon	SNP Codon	Original AminoAcid	Snp AminoAcid	SNPweight	Information
ATG	GTG	M	V	23	Same Category
ATG	CTG	M	L	20	Same Category
ATG	TTG	M	L	20	Same Category
ATG	AGG	M	R	28	D --> A+
ATG	ACG	M	T	25	D --> B
ATG	AAG	M	K	24	D --> A+
ATG	ATA	M	I	22	Same Category
ATG	ATC	M	I	22	Same Category
ATG	ATT	M	I	22	Same Category
TCT	GCT	S	A	16	B --> D
TCT	CCT	S	P	24	B --> C
TCT	ACT	S	T	12	Same Category
TCT	TGT	S	C	13	B --> C
TCT	TAT	S	Y	29	B --> D
TCT	TTT	S	F	25	B --> D
TCT	TCG	S	S	0	Same Amino Acid
TCT	TCC	S	S	0	Same Amino Acid
TCT	TCA	S	S	0	Same Amino Acid
CGC	GGC	R	G	43	A+ --> C
CGC	AGC	R	S	37	A+ --> B
CGC	TGC	R	C	36	A+ --> C
CGC	CAC	R	H	31	Same Category
CGC	CCC	R	P	43	A+ --> C
CGC	CTC	R	L	33	A+ --> D
CGC	CGG	R	R	0	Same Amino Acid
CGC	CGA	R	R	0	Same Amino Acid
CGC	CGT	R	R	0	Same Amino Acid
TCC	GCC	S	A	16	B --> D
TCC	CCC	S	P	24	B --> C
TCC	ACC	S	T	12	Same Category
TCC	TGC	S	C	13	B --> C
TCC	TAC	S	Y	29	B --> D
TCC	TTC	S	F	25	B --> D
TCC	TCG	S	S	0	Same Amino Acid
TCC	TCA	S	S	0	Same Amino Acid
TCC	TCT	S	S	0	Same Amino Acid
GTG	ATG	V	M	23	Same Category
GTG	CTG	V	L	9	Same Category
GTG	TTG	V	L	9	Same Category
GTG	GGG	V	G	19	D --> C
GTG	GCG	V	A	12	Same Category
GTG	GAG	V	E	31	D --> A-
GTG	GTA	V	V	0	Same Amino Acid
GTG	GTC	V	V	0	Same Amino Acid
GTG	GTT	V	V	0	Same Amino Acid
GCC	ACC	A	T	20	D --> B
GCC	CCC	A	P	16	D --> C
GCC	TCC	A	S	16	D --> B
GCC	GGC	A	G	9	D --> C
GCC	GAC	A	D	30	D --> A-
GCC	GTC	A	V	12	Same Category
GCC	GCG	A	A	0	Same Amino Acid
GCC	GCA	A	A	0	Same Amino Acid
GCC	GCT	A	A	0	Same Amino Acid
TTA	GTA	L	V	9	Same Category
TTA	CTA	L	L	0	Same Amino Acid
TTA	ATA	L	I	5	Same Category
TTA	TGA	L	STOP	100	None Stop --> Stop
TTA	TCA	L	S	23	D --> B
TTA	TAA	L	STOP	100	None Stop --> Stop
TTA	TTG	L	L	0	Same Amino Acid
TTA	TTC	L	F	22	Same Category
TTA	TTT	L	F	22	Same Category
GCT	ACT	A	T	20	D --> B
GCT	CCT	A	P	16	D --> C
GCT	TCT	A	S	16	D --> B
GCT	GGT	A	G	9	D --> C
GCT	GAT	A	D	30	D --> A-
GCT	GTT	A	V	12	Same Category
GCT	GCG	A	A	0	Same Amino Acid
GCT	GCC	A	A	0	Same Amino Acid
GCT	GCA	A	A	0	Same Amino Acid
GTG	ATG	V	M	23	Same Category
GTG	CTG	V	L	9	Same Category
GTG	TTG	V	L	9	Same Category
GTG	GGG	V	G	19	D --> C
GTG	GCG	V	A	12	Same Category
GTG	GAG	V	E	31	D --> A-
GTG	GTA	V	V	0	Same Amino Acid
GTG	GTC	V	V	0	Same Amino Acid
GTG	GTT	V	V	0	Same Amino Acid
CTC	GTC	L	V	9	Same Category
CTC	ATC	L	I	5	Same Category
CTC	TTC	L	F	22	Same Category
CTC	CGC	L	R	33	D --> A+
CTC	CCC	L	P	23	D --> C
CTC	CAC	L	H	25	D --> A+
CTC	CTG	L	L	0	Same Amino Acid
CTC	CTA	L	L	0	Same Amino Acid
CTC	CTT	L	L	0	Same Amino Acid
GCG	ACG	A	T	20	D --> B
GCG	CCG	A	P	16	D --> C
GCG	TCG	A	S	16	D --> B
GCG	GGG	A	G	9	D --> C
GCG	GAG	A	E	34	D --> A-
GCG	GTG	A	V	12	Same Category
GCG	GCA	A	A	0	Same Amino Acid
GCG	GCC	A	A	0	Same Amino Acid
GCG	GCT	A	A	0	Same Amino Acid
CTA	GTA	L	V	9	Same Category
CTA	ATA	L	I	5	Same Category
CTA	TTA	L	L	0	Same Amino Acid
CTA	CGA	L	R	33	D --> A+
CTA	CCA	L	P	23	D --> C
CTA	CAA	L	Q	22	D --> B
CTA	CTG	L	L	0	Same Amino Acid
CTA	CTC	L	L	0	Same Amino Acid
CTA	CTT	L	L	0	Same Amino Acid
CTC	GTC	L	V	9	Same Category
CTC	ATC	L	I	5	Same Category
CTC	TTC	L	F	22	Same Category
CTC	CGC	L	R	33	D --> A+
CTC	CCC	L	P	23	D --> C
CTC	CAC	L	H	25	D --> A+
CTC	CTG	L	L	0	Same Amino Acid
CTC	CTA	L	L	0	Same Amino Acid
CTC	CTT	L	L	0	Same Amino Acid
TCT	GCT	S	A	16	B --> D
TCT	CCT	S	P	24	B --> C
TCT	ACT	S	T	12	Same Category
TCT	TGT	S	C	13	B --> C
TCT	TAT	S	Y	29	B --> D
TCT	TTT	S	F	25	B --> D
TCT	TCG	S	S	0	Same Amino Acid
TCT	TCC	S	S	0	Same Amino Acid
TCT	TCA	S	S	0	Same Amino Acid
CTT	GTT	L	V	9	Same Category
CTT	ATT	L	I	5	Same Category
CTT	TTT	L	F	22	Same Category
CTT	CGT	L	R	33	D --> A+
CTT	CCT	L	P	23	D --> C
CTT	CAT	L	H	25	D --> A+
CTT	CTG	L	L	0	Same Amino Acid
CTT	CTC	L	L	0	Same Amino Acid
CTT	CTA	L	L	0	Same Amino Acid
TCT	GCT	S	A	16	B --> D
TCT	CCT	S	P	24	B --> C
TCT	ACT	S	T	12	Same Category
TCT	TGT	S	C	13	B --> C
TCT	TAT	S	Y	29	B --> D
TCT	TTT	S	F	25	B --> D
TCT	TCG	S	S	0	Same Amino Acid
TCT	TCC	S	S	0	Same Amino Acid
TCT	TCA	S	S	0	Same Amino Acid
GGC	AGC	G	S	19	C --> B
GGC	CGC	G	R	43	C --> A+
GGC	TGC	G	C	21	Same Category
GGC	GAC	G	D	33	C --> A-
GGC	GCC	G	A	9	C --> D
GGC	GTC	G	V	19	C --> D
GGC	GGG	G	G	0	Same Amino Acid
GGC	GGA	G	G	0	Same Amino Acid
GGC	GGT	G	G	0	Same Amino Acid
CTG	GTG	L	V	9	Same Category
CTG	ATG	L	M	20	Same Category
CTG	TTG	L	L	0	Same Amino Acid
CTG	CGG	L	R	33	D --> A+
CTG	CCG	L	P	23	D --> C
CTG	CAG	L	Q	22	D --> B
CTG	CTA	L	L	0	Same Amino Acid
CTG	CTC	L	L	0	Same Amino Acid
CTG	CTT	L	L	0	Same Amino Acid
GAG	AAG	E	K	26	A- --> A+
GAG	CAG	E	Q	14	A- --> B
GAG	TAG	E	STOP	100	None Stop --> Stop
GAG	GGG	E	G	37	A- --> C
GAG	GCG	E	A	34	A- --> D
GAG	GTG	E	V	31	A- --> D
GAG	GAA	E	E	0	Same Amino Acid
GAG	GAC	E	D	7	Same Category
GAG	GAT	E	D	7	Same Category
GCT	ACT	A	T	20	D --> B
GCT	CCT	A	P	16	D --> C
GCT	TCT	A	S	16	D --> B
GCT	GGT	A	G	9	D --> C
GCT	GAT	A	D	30	D --> A-
GCT	GTT	A	V	12	Same Category
GCT	GCG	A	A	0	Same Amino Acid
GCT	GCC	A	A	0	Same Amino Acid
GCT	GCA	A	A	0	Same Amino Acid
ATC	GTC	I	V	7	Same Category
ATC	CTC	I	L	5	Same Category
ATC	TTC	I	F	22	Same Category
ATC	AGC	I	S	25	D --> B
ATC	ACC	I	T	21	D --> B
ATC	AAC	I	N	23	D --> B
ATC	ATG	I	M	22	Same Category
ATC	ATA	I	I	22	Same Amino Acid
ATC	ATT	I	I	0	Same Amino Acid
CAG	GAG	Q	E	14	B --> A-
CAG	AAG	Q	K	21	B --> A+
CAG	TAG	Q	STOP	100	None Stop --> Stop
CAG	CGG	Q	R	23	B --> A+
CAG	CCG	Q	P	23	B --> C
CAG	CTG	Q	L	22	B --> D
CAG	CAA	Q	Q	0	Same Amino Acid
CAG	CAC	Q	H	27	B --> A+
CAG	CAT	Q	H	27	B --> A+
CGT	GGT	R	G	43	A+ --> C
CGT	AGT	R	S	37	A+ --> B
CGT	TGT	R	C	36	A+ --> C
CGT	CAT	R	H	31	Same Category
CGT	CCT	R	P	43	A+ --> C
CGT	CTT	R	L	33	A+ --> D
CGT	CGG	R	R	0	Same Amino Acid
CGT	CGC	R	R	0	Same Amino Acid
CGT	CGA	R	R	0	Same Amino Acid
ACT	GCT	T	A	20	B --> D
ACT	CCT	T	P	24	B --> C
ACT	TCT	T	S	12	Same Category
ACT	AGT	T	S	12	Same Category
ACT	AAT	T	N	19	Same Category
ACT	ATT	T	I	21	B --> D
ACT	ACG	T	T	0	Same Amino Acid
ACT	ACC	T	T	0	Same Amino Acid
ACT	ACA	T	T	0	Same Amino Acid
CCA	GCA	P	A	16	C --> D
CCA	ACA	P	T	25	C --> B
CCA	TCA	P	S	24	C --> B
CCA	CGA	P	R	43	C --> A+
CCA	CAA	P	Q	33	C --> B
CCA	CTA	P	L	23	C --> D
CCA	CCG	P	P	0	Same Amino Acid
CCA	CCC	P	P	0	Same Amino Acid
CCA	CCT	P	P	0	Same Amino Acid
AAG	GAG	K	E	26	A+ --> A-
AAG	CAG	K	Q	21	A+ --> B
AAG	TAG	K	STOP	100	None Stop --> Stop
AAG	AGG	K	R	14	Same Category
AAG	ACG	K	T	34	A+ --> B
AAG	ATG	K	M	24	A+ --> D
AAG	AAA	K	K	0	Same Amino Acid
AAG	AAC	K	N	27	A+ --> B
AAG	AAT	K	N	27	A+ --> B
ATT	GTT	I	V	7	Same Category
ATT	CTT	I	L	5	Same Category
ATT	TTT	I	F	22	Same Category
ATT	AGT	I	S	25	D --> B
ATT	ACT	I	T	21	D --> B
ATT	AAT	I	N	23	D --> B
ATT	ATG	I	M	22	Same Category
ATT	ATC	I	I	0	Same Amino Acid
ATT	ATA	I	I	0	Same Amino Acid
CAG	GAG	Q	E	14	B --> A-
CAG	AAG	Q	K	21	B --> A+
CAG	TAG	Q	STOP	100	None Stop --> Stop
CAG	CGG	Q	R	23	B --> A+
CAG	CCG	Q	P	23	B --> C
CAG	CTG	Q	L	22	B --> D
CAG	CAA	Q	Q	0	Same Amino Acid
CAG	CAC	Q	H	27	B --> A+
CAG	CAT	Q	H	27	B --> A+
GTT	ATT	V	I	7	Same Category
GTT	CTT	V	L	9	Same Category
GTT	TTT	V	F	26	Same Category
GTT	GGT	V	G	19	D --> C
GTT	GCT	V	A	12	Same Category
GTT	GAT	V	D	28	D --> A-
GTT	GTG	V	V	0	Same Amino Acid
GTT	GTC	V	V	0	Same Amino Acid
GTT	GTA	V	V	0	Same Amino Acid
TAC	GAC	Y	D	34	D --> A-
TAC	CAC	Y	H	23	D --> A+
TAC	AAC	Y	N	28	D --> B
TAC	TGC	Y	C	34	D --> C
TAC	TCC	Y	S	29	D --> B
TAC	TTC	Y	F	13	Same Category
TAC	TAG	Y	STOP	100	None Stop --> Stop
TAC	TAA	Y	STOP	100	None Stop --> Stop
TAC	TAT	Y	Y	0	Same Amino Acid
TCA	GCA	S	A	16	B --> D
TCA	CCA	S	P	24	B --> C
TCA	ACA	S	T	12	Same Category
TCA	TGA	S	STOP	100	None Stop --> Stop
TCA	TAA	S	STOP	100	None Stop --> Stop
TCA	TTA	S	L	23	B --> D
TCA	TCG	S	S	0	Same Amino Acid
TCA	TCC	S	S	0	Same Amino Acid
TCA	TCT	S	S	0	Same Amino Acid
CGT	GGT	R	G	43	A+ --> C
CGT	AGT	R	S	37	A+ --> B
CGT	TGT	R	C	36	A+ --> C
CGT	CAT	R	H	31	Same Category
CGT	CCT	R	P	43	A+ --> C
CGT	CTT	R	L	33	A+ --> D
CGT	CGG	R	R	0	Same Amino Acid
CGT	CGC	R	R	0	Same Amino Acid
CGT	CGA	R	R	0	Same Amino Acid
CAT	GAT	H	D	35	A+ --> A-
CAT	AAT	H	N	24	A+ --> B
CAT	TAT	H	Y	23	A+ --> D
CAT	CGT	H	R	31	Same Category
CAT	CCT	H	P	36	A+ --> C
CAT	CTT	H	L	25	A+ --> D
CAT	CAG	H	Q	27	A+ --> B
CAT	CAC	H	H	0	Same Amino Acid
CAT	CAA	H	Q	27	A+ --> B
CCA	GCA	P	A	16	C --> D
CCA	ACA	P	T	25	C --> B
CCA	TCA	P	S	24	C --> B
CCA	CGA	P	R	43	C --> A+
CCA	CAA	P	Q	33	C --> B
CCA	CTA	P	L	23	C --> D
CCA	CCG	P	P	0	Same Amino Acid
CCA	CCC	P	P	0	Same Amino Acid
CCA	CCT	P	P	0	Same Amino Acid
GCA	ACA	A	T	20	D --> B
GCA	CCA	A	P	16	D --> C
GCA	TCA	A	S	16	D --> B
GCA	GGA	A	G	9	D --> C
GCA	GAA	A	E	34	D --> A-
GCA	GTA	A	V	12	Same Category
GCA	GCG	A	A	0	Same Amino Acid
GCA	GCC	A	A	0	Same Amino Acid
GCA	GCT	A	A	0	Same Amino Acid
GAG	AAG	E	K	26	A- --> A+
GAG	CAG	E	Q	14	A- --> B
GAG	TAG	E	STOP	100	None Stop --> Stop
GAG	GGG	E	G	37	A- --> C
GAG	GCG	E	A	34	A- --> D
GAG	GTG	E	V	31	A- --> D
GAG	GAA	E	E	0	Same Amino Acid
GAG	GAC	E	D	7	Same Category
GAG	GAT	E	D	7	Same Category
AAT	GAT	N	D	14	B --> A-
AAT	CAT	N	H	24	B --> A+
AAT	TAT	N	Y	28	B --> D
AAT	AGT	N	S	15	Same Category
AAT	ACT	N	T	19	Same Category
AAT	ATT	N	I	23	B --> D
AAT	AAG	N	K	27	B --> A+
AAT	AAC	N	N	0	Same Amino Acid
AAT	AAA	N	K	27	B --> A+
GGA	AGA	G	R	43	C --> A+
GGA	CGA	G	R	43	C --> A+
GGA	TGA	G	STOP	100	None Stop --> Stop
GGA	GAA	G	E	37	C --> A-
GGA	GCA	G	A	9	C --> D
GGA	GTA	G	V	19	C --> D
GGA	GGG	G	G	0	Same Amino Acid
GGA	GGC	G	G	0	Same Amino Acid
GGA	GGT	G	G	0	Same Amino Acid
AAG	GAG	K	E	26	A+ --> A-
AAG	CAG	K	Q	21	A+ --> B
AAG	TAG	K	STOP	100	None Stop --> Stop
AAG	AGG	K	R	14	Same Category
AAG	ACG	K	T	34	A+ --> B
AAG	ATG	K	M	24	A+ --> D
AAG	AAA	K	K	0	Same Amino Acid
AAG	AAC	K	N	27	A+ --> B
AAG	AAT	K	N	27	A+ --> B
TCA	GCA	S	A	16	B --> D
TCA	CCA	S	P	24	B --> C
TCA	ACA	S	T	12	Same Category
TCA	TGA	S	STOP	100	None Stop --> Stop
TCA	TAA	S	STOP	100	None Stop --> Stop
TCA	TTA	S	L	23	B --> D
TCA	TCG	S	S	0	Same Amino Acid
TCA	TCC	S	S	0	Same Amino Acid
TCA	TCT	S	S	0	Same Amino Acid
AAT	GAT	N	D	14	B --> A-
AAT	CAT	N	H	24	B --> A+
AAT	TAT	N	Y	28	B --> D
AAT	AGT	N	S	15	Same Category
AAT	ACT	N	T	19	Same Category
AAT	ATT	N	I	23	B --> D
AAT	AAG	N	K	27	B --> A+
AAT	AAC	N	N	0	Same Amino Acid
AAT	AAA	N	K	27	B --> A+
TTC	GTC	F	V	26	Same Category
TTC	CTC	F	L	19	Same Category
TTC	ATC	F	I	22	Same Category
TTC	TGC	F	C	29	D --> C
TTC	TCC	F	S	25	D --> B
TTC	TAC	F	Y	13	Same Category
TTC	TTG	F	L	19	Same Category
TTC	TTA	F	L	19	Same Category
TTC	TTT	F	F	0	Same Amino Acid
CTG	GTG	L	V	9	Same Category
CTG	ATG	L	M	20	Same Category
CTG	TTG	L	L	0	Same Amino Acid
CTG	CGG	L	R	33	D --> A+
CTG	CCG	L	P	23	D --> C
CTG	CAG	L	Q	22	D --> B
CTG	CTA	L	L	0	Same Amino Acid
CTG	CTC	L	L	0	Same Amino Acid
CTG	CTT	L	L	0	Same Amino Acid
AAT	GAT	N	D	14	B --> A-
AAT	CAT	N	H	24	B --> A+
AAT	TAT	N	Y	28	B --> D
AAT	AGT	N	S	15	Same Category
AAT	ACT	N	T	19	Same Category
AAT	ATT	N	I	23	B --> D
AAT	AAG	N	K	27	B --> A+
AAT	AAC	N	N	0	Same Amino Acid
AAT	AAA	N	K	27	B --> A+
TGC	GGC	C	G	21	Same Category
TGC	CGC	C	R	36	C --> A+
TGC	AGC	C	S	13	C --> B
TGC	TAC	C	Y	34	C --> D
TGC	TCC	C	S	13	C --> B
TGC	TTC	C	F	29	C --> D
TGC	TGG	C	W	37	C --> D
TGC	TGA	C	STOP	100	None Stop --> Stop
TGC	TGT	C	C	0	Same Amino Acid
TAT	GAT	Y	D	34	D --> A-
TAT	CAT	Y	H	23	D --> A+
TAT	AAT	Y	N	28	D --> B
TAT	TGT	Y	C	34	D --> C
TAT	TCT	Y	S	29	D --> B
TAT	TTT	Y	F	13	Same Category
TAT	TAG	Y	STOP	100	None Stop --> Stop
TAT	TAC	Y	Y	0	Same Amino Acid
TAT	TAA	Y	STOP	100	None Stop --> Stop
GTG	ATG	V	M	23	Same Category
GTG	CTG	V	L	9	Same Category
GTG	TTG	V	L	9	Same Category
GTG	GGG	V	G	19	D --> C
GTG	GCG	V	A	12	Same Category
GTG	GAG	V	E	31	D --> A-
GTG	GTA	V	V	0	Same Amino Acid
GTG	GTC	V	V	0	Same Amino Acid
GTG	GTT	V	V	0	Same Amino Acid
TCT	GCT	S	A	16	B --> D
TCT	CCT	S	P	24	B --> C
TCT	ACT	S	T	12	Same Category
TCT	TGT	S	C	13	B --> C
TCT	TAT	S	Y	29	B --> D
TCT	TTT	S	F	25	B --> D
TCT	TCG	S	S	0	Same Amino Acid
TCT	TCC	S	S	0	Same Amino Acid
TCT	TCA	S	S	0	Same Amino Acid
GGG	AGG	G	R	43	C --> A+
GGG	CGG	G	R	43	C --> A+
GGG	TGG	G	W	39	C --> D
GGG	GAG	G	E	37	C --> A-
GGG	GCG	G	A	9	C --> D
GGG	GTG	G	V	19	C --> D
GGG	GGA	G	G	0	Same Amino Acid
GGG	GGC	G	G	0	Same Amino Acid
GGG	GGT	G	G	0	Same Amino Acid
TTT	GTT	F	V	26	Same Category
TTT	CTT	F	L	19	Same Category
TTT	ATT	F	I	22	Same Category
TTT	TGT	F	C	29	D --> C
TTT	TCT	F	S	25	D --> B
TTT	TAT	F	Y	13	Same Category
TTT	TTG	F	L	19	Same Category
TTT	TTC	F	F	0	Same Amino Acid
TTT	TTA	F	L	19	Same Category
CAT	GAT	H	D	35	A+ --> A-
CAT	AAT	H	N	24	A+ --> B
CAT	TAT	H	Y	23	A+ --> D
CAT	CGT	H	R	31	Same Category
CAT	CCT	H	P	36	A+ --> C
CAT	CTT	H	L	25	A+ --> D
CAT	CAG	H	Q	27	A+ --> B
CAT	CAC	H	H	0	Same Amino Acid
CAT	CAA	H	Q	27	A+ --> B
CCA	GCA	P	A	16	C --> D
CCA	ACA	P	T	25	C --> B
CCA	TCA	P	S	24	C --> B
CCA	CGA	P	R	43	C --> A+
CCA	CAA	P	Q	33	C --> B
CCA	CTA	P	L	23	C --> D
CCA	CCG	P	P	0	Same Amino Acid
CCA	CCC	P	P	0	Same Amino Acid
CCA	CCT	P	P	0	Same Amino Acid
TCC	GCC	S	A	16	B --> D
TCC	CCC	S	P	24	B --> C
TCC	ACC	S	T	12	Same Category
TCC	TGC	S	C	13	B --> C
TCC	TAC	S	Y	29	B --> D
TCC	TTC	S	F	25	B --> D
TCC	TCG	S	S	0	Same Amino Acid
TCC	TCA	S	S	0	Same Amino Acid
TCC	TCT	S	S	0	Same Amino Acid
GAC	AAC	D	N	14	A- --> B
GAC	CAC	D	H	35	A- --> A+
GAC	TAC	D	Y	34	A- --> D
GAC	GGC	D	G	33	A- --> C
GAC	GCC	D	A	30	A- --> D
GAC	GTC	D	V	28	A- --> D
GAC	GAG	D	E	7	Same Category
GAC	GAA	D	E	7	Same Category
GAC	GAT	D	D	0	Same Amino Acid
ATT	GTT	I	V	7	Same Category
ATT	CTT	I	L	5	Same Category
ATT	TTT	I	F	22	Same Category
ATT	AGT	I	S	25	D --> B
ATT	ACT	I	T	21	D --> B
ATT	AAT	I	N	23	D --> B
ATT	ATG	I	M	22	Same Category
ATT	ATC	I	I	0	Same Amino Acid
ATT	ATA	I	I	0	Same Amino Acid
GAA	AAA	E	K	26	A- --> A+
GAA	CAA	E	Q	14	A- --> B
GAA	TAA	E	STOP	100	None Stop --> Stop
GAA	GGA	E	G	37	A- --> C
GAA	GCA	E	A	34	A- --> D
GAA	GTA	E	V	31	A- --> D
GAA	GAG	E	E	0	Same Amino Acid
GAA	GAC	E	D	7	Same Category
GAA	GAT	E	D	7	Same Category
GTT	ATT	V	I	7	Same Category
GTT	CTT	V	L	9	Same Category
GTT	TTT	V	F	26	Same Category
GTT	GGT	V	G	19	D --> C
GTT	GCT	V	A	12	Same Category
GTT	GAT	V	D	28	D --> A-
GTT	GTG	V	V	0	Same Amino Acid
GTT	GTC	V	V	0	Same Amino Acid
GTT	GTA	V	V	0	Same Amino Acid
GAC	AAC	D	N	14	A- --> B
GAC	CAC	D	H	35	A- --> A+
GAC	TAC	D	Y	34	A- --> D
GAC	GGC	D	G	33	A- --> C
GAC	GCC	D	A	30	A- --> D
GAC	GTC	D	V	28	A- --> D
GAC	GAG	D	E	7	Same Category
GAC	GAA	D	E	7	Same Category
GAC	GAT	D	D	0	Same Amino Acid
TTA	GTA	L	V	9	Same Category
TTA	CTA	L	L	0	Same Amino Acid
TTA	ATA	L	I	5	Same Category
TTA	TGA	L	STOP	100	None Stop --> Stop
TTA	TCA	L	S	23	D --> B
TTA	TAA	L	STOP	100	None Stop --> Stop
TTA	TTG	L	L	0	Same Amino Acid
TTA	TTC	L	F	22	Same Category
TTA	TTT	L	F	22	Same Category
CTG	GTG	L	V	9	Same Category
CTG	ATG	L	M	20	Same Category
CTG	TTG	L	L	0	Same Amino Acid
CTG	CGG	L	R	33	D --> A+
CTG	CCG	L	P	23	D --> C
CTG	CAG	L	Q	22	D --> B
CTG	CTA	L	L	0	Same Amino Acid
CTG	CTC	L	L	0	Same Amino Acid
CTG	CTT	L	L	0	Same Amino Acid
AAG	GAG	K	E	26	A+ --> A-
AAG	CAG	K	Q	21	A+ --> B
AAG	TAG	K	STOP	100	None Stop --> Stop
AAG	AGG	K	R	14	Same Category
AAG	ACG	K	T	34	A+ --> B
AAG	ATG	K	M	24	A+ --> D
AAG	AAA	K	K	0	Same Amino Acid
AAG	AAC	K	N	27	A+ --> B
AAG	AAT	K	N	27	A+ --> B
AAT	GAT	N	D	14	B --> A-
AAT	CAT	N	H	24	B --> A+
AAT	TAT	N	Y	28	B --> D
AAT	AGT	N	S	15	Same Category
AAT	ACT	N	T	19	Same Category
AAT	ATT	N	I	23	B --> D
AAT	AAG	N	K	27	B --> A+
AAT	AAC	N	N	0	Same Amino Acid
AAT	AAA	N	K	27	B --> A+
GGA	AGA	G	R	43	C --> A+
GGA	CGA	G	R	43	C --> A+
GGA	TGA	G	STOP	100	None Stop --> Stop
GGA	GAA	G	E	37	C --> A-
GGA	GCA	G	A	9	C --> D
GGA	GTA	G	V	19	C --> D
GGA	GGG	G	G	0	Same Amino Acid
GGA	GGC	G	G	0	Same Amino Acid
GGA	GGT	G	G	0	Same Amino Acid
GAG	AAG	E	K	26	A- --> A+
GAG	CAG	E	Q	14	A- --> B
GAG	TAG	E	STOP	100	None Stop --> Stop
GAG	GGG	E	G	37	A- --> C
GAG	GCG	E	A	34	A- --> D
GAG	GTG	E	V	31	A- --> D
GAG	GAA	E	E	0	Same Amino Acid
GAG	GAC	E	D	7	Same Category
GAG	GAT	E	D	7	Same Category
AGA	GGA	R	G	43	A+ --> C
AGA	CGA	R	R	0	Same Amino Acid
AGA	TGA	R	STOP	100	None Stop --> Stop
AGA	AAA	R	K	14	Same Category
AGA	ACA	R	T	38	A+ --> B
AGA	ATA	R	I	34	A+ --> D
AGA	AGG	R	R	0	Same Amino Acid
AGA	AGC	R	S	37	A+ --> B
AGA	AGT	R	S	37	A+ --> B
ATT	GTT	I	V	7	Same Category
ATT	CTT	I	L	5	Same Category
ATT	TTT	I	F	22	Same Category
ATT	AGT	I	S	25	D --> B
ATT	ACT	I	T	21	D --> B
ATT	AAT	I	N	23	D --> B
ATT	ATG	I	M	22	Same Category
ATT	ATC	I	I	0	Same Amino Acid
ATT	ATA	I	I	0	Same Amino Acid
GAA	AAA	E	K	26	A- --> A+
GAA	CAA	E	Q	14	A- --> B
GAA	TAA	E	STOP	100	None Stop --> Stop
GAA	GGA	E	G	37	A- --> C
GAA	GCA	E	A	34	A- --> D
GAA	GTA	E	V	31	A- --> D
GAA	GAG	E	E	0	Same Amino Acid
GAA	GAC	E	D	7	Same Category
GAA	GAT	E	D	7	Same Category
AAA	GAA	K	E	26	A+ --> A-
AAA	CAA	K	Q	21	A+ --> B
AAA	TAA	K	STOP	100	None Stop --> Stop
AAA	AGA	K	R	14	Same Category
AAA	ACA	K	T	34	A+ --> B
AAA	ATA	K	I	24	A+ --> D
AAA	AAG	K	K	0	Same Amino Acid
AAA	AAC	K	N	27	A+ --> B
AAA	AAT	K	N	27	A+ --> B
GTG	ATG	V	M	23	Same Category
GTG	CTG	V	L	9	Same Category
GTG	TTG	V	L	9	Same Category
GTG	GGG	V	G	19	D --> C
GTG	GCG	V	A	12	Same Category
GTG	GAG	V	E	31	D --> A-
GTG	GTA	V	V	0	Same Amino Acid
GTG	GTC	V	V	0	Same Amino Acid
GTG	GTT	V	V	0	Same Amino Acid
GAG	AAG	E	K	26	A- --> A+
GAG	CAG	E	Q	14	A- --> B
GAG	TAG	E	STOP	100	None Stop --> Stop
GAG	GGG	E	G	37	A- --> C
GAG	GCG	E	A	34	A- --> D
GAG	GTG	E	V	31	A- --> D
GAG	GAA	E	E	0	Same Amino Acid
GAG	GAC	E	D	7	Same Category
GAG	GAT	E	D	7	Same Category
CAT	GAT	H	D	35	A+ --> A-
CAT	AAT	H	N	24	A+ --> B
CAT	TAT	H	Y	23	A+ --> D
CAT	CGT	H	R	31	Same Category
CAT	CCT	H	P	36	A+ --> C
CAT	CTT	H	L	25	A+ --> D
CAT	CAG	H	Q	27	A+ --> B
CAT	CAC	H	H	0	Same Amino Acid
CAT	CAA	H	Q	27	A+ --> B
TCA	GCA	S	A	16	B --> D
TCA	CCA	S	P	24	B --> C
TCA	ACA	S	T	12	Same Category
TCA	TGA	S	STOP	100	None Stop --> Stop
TCA	TAA	S	STOP	100	None Stop --> Stop
TCA	TTA	S	L	23	B --> D
TCA	TCG	S	S	0	Same Amino Acid
TCA	TCC	S	S	0	Same Amino Acid
TCA	TCT	S	S	0	Same Amino Acid
GAC	AAC	D	N	14	A- --> B
GAC	CAC	D	H	35	A- --> A+
GAC	TAC	D	Y	34	A- --> D
GAC	GGC	D	G	33	A- --> C
GAC	GCC	D	A	30	A- --> D
GAC	GTC	D	V	28	A- --> D
GAC	GAG	D	E	7	Same Category
GAC	GAA	D	E	7	Same Category
GAC	GAT	D	D	0	Same Amino Acid
TTG	GTG	L	V	9	Same Category
TTG	CTG	L	L	0	Same Amino Acid
TTG	ATG	L	M	20	Same Category
TTG	TGG	L	W	30	Same Category
TTG	TCG	L	S	23	D --> B
TTG	TAG	L	STOP	100	None Stop --> Stop
TTG	TTA	L	L	0	Same Amino Acid
TTG	TTC	L	F	22	Same Category
TTG	TTT	L	F	22	Same Category
TCT	GCT	S	A	16	B --> D
TCT	CCT	S	P	24	B --> C
TCT	ACT	S	T	12	Same Category
TCT	TGT	S	C	13	B --> C
TCT	TAT	S	Y	29	B --> D
TCT	TTT	S	F	25	B --> D
TCT	TCG	S	S	0	Same Amino Acid
TCT	TCC	S	S	0	Same Amino Acid
TCT	TCA	S	S	0	Same Amino Acid
TTC	GTC	F	V	26	Same Category
TTC	CTC	F	L	19	Same Category
TTC	ATC	F	I	22	Same Category
TTC	TGC	F	C	29	D --> C
TTC	TCC	F	S	25	D --> B
TTC	TAC	F	Y	13	Same Category
TTC	TTG	F	L	19	Same Category
TTC	TTA	F	L	19	Same Category
TTC	TTT	F	F	0	Same Amino Acid
AGC	GGC	S	G	19	B --> C
AGC	CGC	S	R	37	B --> A+
AGC	TGC	S	C	13	B --> C
AGC	AAC	S	N	15	Same Category
AGC	ACC	S	T	12	Same Category
AGC	ATC	S	I	25	B --> D
AGC	AGG	S	R	37	B --> A+
AGC	AGA	S	R	37	B --> A+
AGC	AGT	S	S	0	Same Amino Acid
AAG	GAG	K	E	26	A+ --> A-
AAG	CAG	K	Q	21	A+ --> B
AAG	TAG	K	STOP	100	None Stop --> Stop
AAG	AGG	K	R	14	Same Category
AAG	ACG	K	T	34	A+ --> B
AAG	ATG	K	M	24	A+ --> D
AAG	AAA	K	K	0	Same Amino Acid
AAG	AAC	K	N	27	A+ --> B
AAG	AAT	K	N	27	A+ --> B
GAC	AAC	D	N	14	A- --> B
GAC	CAC	D	H	35	A- --> A+
GAC	TAC	D	Y	34	A- --> D
GAC	GGC	D	G	33	A- --> C
GAC	GCC	D	A	30	A- --> D
GAC	GTC	D	V	28	A- --> D
GAC	GAG	D	E	7	Same Category
GAC	GAA	D	E	7	Same Category
GAC	GAT	D	D	0	Same Amino Acid
TGG	GGG	W	G	39	D --> C
TGG	CGG	W	R	34	D --> A+
TGG	AGG	W	R	34	D --> A+
TGG	TAG	W	STOP	100	None Stop --> Stop
TGG	TCG	W	S	35	D --> B
TGG	TTG	W	L	30	Same Category
TGG	TGA	W	STOP	100	None Stop --> Stop
TGG	TGC	W	C	37	D --> C
TGG	TGT	W	C	37	D --> C
TCT	GCT	S	A	16	B --> D
TCT	CCT	S	P	24	B --> C
TCT	ACT	S	T	12	Same Category
TCT	TGT	S	C	13	B --> C
TCT	TAT	S	Y	29	B --> D
TCT	TTT	S	F	25	B --> D
TCT	TCG	S	S	0	Same Amino Acid
TCT	TCC	S	S	0	Same Amino Acid
TCT	TCA	S	S	0	Same Amino Acid
TTC	GTC	F	V	26	Same Category
TTC	CTC	F	L	19	Same Category
TTC	ATC	F	I	22	Same Category
TTC	TGC	F	C	29	D --> C
TTC	TCC	F	S	25	D --> B
TTC	TAC	F	Y	13	Same Category
TTC	TTG	F	L	19	Same Category
TTC	TTA	F	L	19	Same Category
TTC	TTT	F	F	0	Same Amino Acid
TAT	GAT	Y	D	34	D --> A-
TAT	CAT	Y	H	23	D --> A+
TAT	AAT	Y	N	28	D --> B
TAT	TGT	Y	C	34	D --> C
TAT	TCT	Y	S	29	D --> B
TAT	TTT	Y	F	13	Same Category
TAT	TAG	Y	STOP	100	None Stop --> Stop
TAT	TAC	Y	Y	0	Same Amino Acid
TAT	TAA	Y	STOP	100	None Stop --> Stop
CTC	GTC	L	V	9	Same Category
CTC	ATC	L	I	5	Same Category
CTC	TTC	L	F	22	Same Category
CTC	CGC	L	R	33	D --> A+
CTC	CCC	L	P	23	D --> C
CTC	CAC	L	H	25	D --> A+
CTC	CTG	L	L	0	Same Amino Acid
CTC	CTA	L	L	0	Same Amino Acid
CTC	CTT	L	L	0	Same Amino Acid
TTG	GTG	L	V	9	Same Category
TTG	CTG	L	L	0	Same Amino Acid
TTG	ATG	L	M	20	Same Category
TTG	TGG	L	W	30	Same Category
TTG	TCG	L	S	23	D --> B
TTG	TAG	L	STOP	100	None Stop --> Stop
TTG	TTA	L	L	0	Same Amino Acid
TTG	TTC	L	F	22	Same Category
TTG	TTT	L	F	22	Same Category
TAC	GAC	Y	D	34	D --> A-
TAC	CAC	Y	H	23	D --> A+
TAC	AAC	Y	N	28	D --> B
TAC	TGC	Y	C	34	D --> C
TAC	TCC	Y	S	29	D --> B
TAC	TTC	Y	F	13	Same Category
TAC	TAG	Y	STOP	100	None Stop --> Stop
TAC	TAA	Y	STOP	100	None Stop --> Stop
TAC	TAT	Y	Y	0	Same Amino Acid
TAC	GAC	Y	D	34	D --> A-
TAC	CAC	Y	H	23	D --> A+
TAC	AAC	Y	N	28	D --> B
TAC	TGC	Y	C	34	D --> C
TAC	TCC	Y	S	29	D --> B
TAC	TTC	Y	F	13	Same Category
TAC	TAG	Y	STOP	100	None Stop --> Stop
TAC	TAA	Y	STOP	100	None Stop --> Stop
TAC	TAT	Y	Y	0	Same Amino Acid
ACT	GCT	T	A	20	B --> D
ACT	CCT	T	P	24	B --> C
ACT	TCT	T	S	12	Same Category
ACT	AGT	T	S	12	Same Category
ACT	AAT	T	N	19	Same Category
ACT	ATT	T	I	21	B --> D
ACT	ACG	T	T	0	Same Amino Acid
ACT	ACC	T	T	0	Same Amino Acid
ACT	ACA	T	T	0	Same Amino Acid
GAA	AAA	E	K	26	A- --> A+
GAA	CAA	E	Q	14	A- --> B
GAA	TAA	E	STOP	100	None Stop --> Stop
GAA	GGA	E	G	37	A- --> C
GAA	GCA	E	A	34	A- --> D
GAA	GTA	E	V	31	A- --> D
GAA	GAG	E	E	0	Same Amino Acid
GAA	GAC	E	D	7	Same Category
GAA	GAT	E	D	7	Same Category
TTC	GTC	F	V	26	Same Category
TTC	CTC	F	L	19	Same Category
TTC	ATC	F	I	22	Same Category
TTC	TGC	F	C	29	D --> C
TTC	TCC	F	S	25	D --> B
TTC	TAC	F	Y	13	Same Category
TTC	TTG	F	L	19	Same Category
TTC	TTA	F	L	19	Same Category
TTC	TTT	F	F	0	Same Amino Acid
ACC	GCC	T	A	20	B --> D
ACC	CCC	T	P	24	B --> C
ACC	TCC	T	S	12	Same Category
ACC	AGC	T	S	12	Same Category
ACC	AAC	T	N	19	Same Category
ACC	ATC	T	I	21	B --> D
ACC	ACG	T	T	0	Same Amino Acid
ACC	ACA	T	T	0	Same Amino Acid
ACC	ACT	T	T	0	Same Amino Acid
CCC	GCC	P	A	16	C --> D
CCC	ACC	P	T	25	C --> B
CCC	TCC	P	S	24	C --> B
CCC	CGC	P	R	43	C --> A+
CCC	CAC	P	H	36	C --> A+
CCC	CTC	P	L	23	C --> D
CCC	CCG	P	P	0	Same Amino Acid
CCC	CCA	P	P	0	Same Amino Acid
CCC	CCT	P	P	0	Same Amino Acid
ACT	GCT	T	A	20	B --> D
ACT	CCT	T	P	24	B --> C
ACT	TCT	T	S	12	Same Category
ACT	AGT	T	S	12	Same Category
ACT	AAT	T	N	19	Same Category
ACT	ATT	T	I	21	B --> D
ACT	ACG	T	T	0	Same Amino Acid
ACT	ACC	T	T	0	Same Amino Acid
ACT	ACA	T	T	0	Same Amino Acid
GAA	AAA	E	K	26	A- --> A+
GAA	CAA	E	Q	14	A- --> B
GAA	TAA	E	STOP	100	None Stop --> Stop
GAA	GGA	E	G	37	A- --> C
GAA	GCA	E	A	34	A- --> D
GAA	GTA	E	V	31	A- --> D
GAA	GAG	E	E	0	Same Amino Acid
GAA	GAC	E	D	7	Same Category
GAA	GAT	E	D	7	Same Category
AAA	GAA	K	E	26	A+ --> A-
AAA	CAA	K	Q	21	A+ --> B
AAA	TAA	K	STOP	100	None Stop --> Stop
AAA	AGA	K	R	14	Same Category
AAA	ACA	K	T	34	A+ --> B
AAA	ATA	K	I	24	A+ --> D
AAA	AAG	K	K	0	Same Amino Acid
AAA	AAC	K	N	27	A+ --> B
AAA	AAT	K	N	27	A+ --> B
GAT	AAT	D	N	14	A- --> B
GAT	CAT	D	H	35	A- --> A+
GAT	TAT	D	Y	34	A- --> D
GAT	GGT	D	G	33	A- --> C
GAT	GCT	D	A	30	A- --> D
GAT	GTT	D	V	28	A- --> D
GAT	GAG	D	E	7	Same Category
GAT	GAC	D	D	0	Same Amino Acid
GAT	GAA	D	E	7	Same Category
GAG	AAG	E	K	26	A- --> A+
GAG	CAG	E	Q	14	A- --> B
GAG	TAG	E	STOP	100	None Stop --> Stop
GAG	GGG	E	G	37	A- --> C
GAG	GCG	E	A	34	A- --> D
GAG	GTG	E	V	31	A- --> D
GAG	GAA	E	E	0	Same Amino Acid
GAG	GAC	E	D	7	Same Category
GAG	GAT	E	D	7	Same Category
TAT	GAT	Y	D	34	D --> A-
TAT	CAT	Y	H	23	D --> A+
TAT	AAT	Y	N	28	D --> B
TAT	TGT	Y	C	34	D --> C
TAT	TCT	Y	S	29	D --> B
TAT	TTT	Y	F	13	Same Category
TAT	TAG	Y	STOP	100	None Stop --> Stop
TAT	TAC	Y	Y	0	Same Amino Acid
TAT	TAA	Y	STOP	100	None Stop --> Stop
GCC	ACC	A	T	20	D --> B
GCC	CCC	A	P	16	D --> C
GCC	TCC	A	S	16	D --> B
GCC	GGC	A	G	9	D --> C
GCC	GAC	A	D	30	D --> A-
GCC	GTC	A	V	12	Same Category
GCC	GCG	A	A	0	Same Amino Acid
GCC	GCA	A	A	0	Same Amino Acid
GCC	GCT	A	A	0	Same Amino Acid
TGC	GGC	C	G	21	Same Category
TGC	CGC	C	R	36	C --> A+
TGC	AGC	C	S	13	C --> B
TGC	TAC	C	Y	34	C --> D
TGC	TCC	C	S	13	C --> B
TGC	TTC	C	F	29	C --> D
TGC	TGG	C	W	37	C --> D
TGC	TGA	C	STOP	100	None Stop --> Stop
TGC	TGT	C	C	0	Same Amino Acid
CGT	GGT	R	G	43	A+ --> C
CGT	AGT	R	S	37	A+ --> B
CGT	TGT	R	C	36	A+ --> C
CGT	CAT	R	H	31	Same Category
CGT	CCT	R	P	43	A+ --> C
CGT	CTT	R	L	33	A+ --> D
CGT	CGG	R	R	0	Same Amino Acid
CGT	CGC	R	R	0	Same Amino Acid
CGT	CGA	R	R	0	Same Amino Acid
GTG	ATG	V	M	23	Same Category
GTG	CTG	V	L	9	Same Category
GTG	TTG	V	L	9	Same Category
GTG	GGG	V	G	19	D --> C
GTG	GCG	V	A	12	Same Category
GTG	GAG	V	E	31	D --> A-
GTG	GTA	V	V	0	Same Amino Acid
GTG	GTC	V	V	0	Same Amino Acid
GTG	GTT	V	V	0	Same Amino Acid
AAC	GAC	N	D	14	B --> A-
AAC	CAC	N	H	24	B --> A+
AAC	TAC	N	Y	28	B --> D
AAC	AGC	N	S	15	Same Category
AAC	ACC	N	T	19	Same Category
AAC	ATC	N	I	23	B --> D
AAC	AAG	N	K	27	B --> A+
AAC	AAA	N	K	27	B --> A+
AAC	AAT	N	N	0	Same Amino Acid
CAT	GAT	H	D	35	A+ --> A-
CAT	AAT	H	N	24	A+ --> B
CAT	TAT	H	Y	23	A+ --> D
CAT	CGT	H	R	31	Same Category
CAT	CCT	H	P	36	A+ --> C
CAT	CTT	H	L	25	A+ --> D
CAT	CAG	H	Q	27	A+ --> B
CAT	CAC	H	H	0	Same Amino Acid
CAT	CAA	H	Q	27	A+ --> B
GTG	ATG	V	M	23	Same Category
GTG	CTG	V	L	9	Same Category
GTG	TTG	V	L	9	Same Category
GTG	GGG	V	G	19	D --> C
GTG	GCG	V	A	12	Same Category
GTG	GAG	V	E	31	D --> A-
GTG	GTA	V	V	0	Same Amino Acid
GTG	GTC	V	V	0	Same Amino Acid
GTG	GTT	V	V	0	Same Amino Acid
ACT	GCT	T	A	20	B --> D
ACT	CCT	T	P	24	B --> C
ACT	TCT	T	S	12	Same Category
ACT	AGT	T	S	12	Same Category
ACT	AAT	T	N	19	Same Category
ACT	ATT	T	I	21	B --> D
ACT	ACG	T	T	0	Same Amino Acid
ACT	ACC	T	T	0	Same Amino Acid
ACT	ACA	T	T	0	Same Amino Acid
TTG	GTG	L	V	9	Same Category
TTG	CTG	L	L	0	Same Amino Acid
TTG	ATG	L	M	20	Same Category
TTG	TGG	L	W	30	Same Category
TTG	TCG	L	S	23	D --> B
TTG	TAG	L	STOP	100	None Stop --> Stop
TTG	TTA	L	L	0	Same Amino Acid
TTG	TTC	L	F	22	Same Category
TTG	TTT	L	F	22	Same Category
TCA	GCA	S	A	16	B --> D
TCA	CCA	S	P	24	B --> C
TCA	ACA	S	T	12	Same Category
TCA	TGA	S	STOP	100	None Stop --> Stop
TCA	TAA	S	STOP	100	None Stop --> Stop
TCA	TTA	S	L	23	B --> D
TCA	TCG	S	S	0	Same Amino Acid
TCA	TCC	S	S	0	Same Amino Acid
TCA	TCT	S	S	0	Same Amino Acid
CAG	GAG	Q	E	14	B --> A-
CAG	AAG	Q	K	21	B --> A+
CAG	TAG	Q	STOP	100	None Stop --> Stop
CAG	CGG	Q	R	23	B --> A+
CAG	CCG	Q	P	23	B --> C
CAG	CTG	Q	L	22	B --> D
CAG	CAA	Q	Q	0	Same Amino Acid
CAG	CAC	Q	H	27	B --> A+
CAG	CAT	Q	H	27	B --> A+
CCC	GCC	P	A	16	C --> D
CCC	ACC	P	T	25	C --> B
CCC	TCC	P	S	24	C --> B
CCC	CGC	P	R	43	C --> A+
CCC	CAC	P	H	36	C --> A+
CCC	CTC	P	L	23	C --> D
CCC	CCG	P	P	0	Same Amino Acid
CCC	CCA	P	P	0	Same Amino Acid
CCC	CCT	P	P	0	Same Amino Acid
AAG	GAG	K	E	26	A+ --> A-
AAG	CAG	K	Q	21	A+ --> B
AAG	TAG	K	STOP	100	None Stop --> Stop
AAG	AGG	K	R	14	Same Category
AAG	ACG	K	T	34	A+ --> B
AAG	ATG	K	M	24	A+ --> D
AAG	AAA	K	K	0	Same Amino Acid
AAG	AAC	K	N	27	A+ --> B
AAG	AAT	K	N	27	A+ --> B
ATA	GTA	I	V	7	Same Category
ATA	CTA	I	L	5	Same Category
ATA	TTA	I	L	5	Same Category
ATA	AGA	I	R	34	D --> A+
ATA	ACA	I	T	21	D --> B
ATA	AAA	I	K	24	D --> A+
ATA	ATG	I	M	22	Same Category
ATA	ATC	I	I	0	Same Amino Acid
ATA	ATT	I	I	0	Same Amino Acid
GTT	ATT	V	I	7	Same Category
GTT	CTT	V	L	9	Same Category
GTT	TTT	V	F	26	Same Category
GTT	GGT	V	G	19	D --> C
GTT	GCT	V	A	12	Same Category
GTT	GAT	V	D	28	D --> A-
GTT	GTG	V	V	0	Same Amino Acid
GTT	GTC	V	V	0	Same Amino Acid
GTT	GTA	V	V	0	Same Amino Acid
AAG	GAG	K	E	26	A+ --> A-
AAG	CAG	K	Q	21	A+ --> B
AAG	TAG	K	STOP	100	None Stop --> Stop
AAG	AGG	K	R	14	Same Category
AAG	ACG	K	T	34	A+ --> B
AAG	ATG	K	M	24	A+ --> D
AAG	AAA	K	K	0	Same Amino Acid
AAG	AAC	K	N	27	A+ --> B
AAG	AAT	K	N	27	A+ --> B
TGG	GGG	W	G	39	D --> C
TGG	CGG	W	R	34	D --> A+
TGG	AGG	W	R	34	D --> A+
TGG	TAG	W	STOP	100	None Stop --> Stop
TGG	TCG	W	S	35	D --> B
TGG	TTG	W	L	30	Same Category
TGG	TGA	W	STOP	100	None Stop --> Stop
TGG	TGC	W	C	37	D --> C
TGG	TGT	W	C	37	D --> C
GAT	AAT	D	N	14	A- --> B
GAT	CAT	D	H	35	A- --> A+
GAT	TAT	D	Y	34	A- --> D
GAT	GGT	D	G	33	A- --> C
GAT	GCT	D	A	30	A- --> D
GAT	GTT	D	V	28	A- --> D
GAT	GAG	D	E	7	Same Category
GAT	GAC	D	D	0	Same Amino Acid
GAT	GAA	D	E	7	Same Category
CGA	GGA	R	G	43	A+ --> C
CGA	AGA	R	R	0	Same Amino Acid
CGA	TGA	R	STOP	100	None Stop --> Stop
CGA	CAA	R	Q	23	A+ --> B
CGA	CCA	R	P	43	A+ --> C
CGA	CTA	R	L	33	A+ --> D
CGA	CGG	R	R	0	Same Amino Acid
CGA	CGC	R	R	0	Same Amino Acid
CGA	CGT	R	R	0	Same Amino Acid
GAC	AAC	D	N	14	A- --> B
GAC	CAC	D	H	35	A- --> A+
GAC	TAC	D	Y	34	A- --> D
GAC	GGC	D	G	33	A- --> C
GAC	GCC	D	A	30	A- --> D
GAC	GTC	D	V	28	A- --> D
GAC	GAG	D	E	7	Same Category
GAC	GAA	D	E	7	Same Category
GAC	GAT	D	D	0	Same Amino Acid
ATG	GTG	M	V	23	Same Category
ATG	CTG	M	L	20	Same Category
ATG	TTG	M	L	20	Same Category
ATG	AGG	M	R	28	D --> A+
ATG	ACG	M	T	25	D --> B
ATG	AAG	M	K	24	D --> A+
ATG	ATA	M	I	22	Same Category
ATG	ATC	M	I	22	Same Category
ATG	ATT	M	I	22	Same Category
TAA	GAA	STOP	E	100	Stop --> None Stop
TAA	CAA	STOP	Q	100	Stop --> None Stop
TAA	AAA	STOP	K	100	Stop --> None Stop
TAA	TGA	STOP	STOP	0	Stop --> Stop
TAA	TCA	STOP	S	100	Stop --> None Stop
TAA	TTA	STOP	L	100	Stop --> None Stop
TAA	TAG	STOP	STOP	0	Stop --> Stop
TAA	TAC	STOP	Y	100	Stop --> None Stop
TAA	TAT	STOP	Y	100	Stop --> None Stop
